# Supplementary material for: Prognostic Benefit of New Drugs for HFrEF: A Systematic Review and Network Meta-Analysis
Source: J Clin Med. 2022 Jan 11;11(2):348. doi: 10.3390/jcm11020348 (PMC8777808; doi:10.3390/jcm11020348)
Supplement: Supplementary file 1 [file jcm-11-00348-s001.zip]

Archive with 1 entries (1 files):
- jcm-1482370-supplementary.pdf
